# Supplementary material for: Biosynthetic Melanin/Ce6-Based Photothermal and Sonodynamic Therapies Significantly Improved the Anti-Tumor Efficacy
Source: Pharmaceutics. 2023 Jul 31;15(8):2058. doi: 10.3390/pharmaceutics15082058 (PMC10457960; doi:10.3390/pharmaceutics15082058)
Supplement: Supplementary file 1 [file pharmaceutics-15-02058-s001.zip]

Archive with 1 entries (1 files):
- pharmaceutics-2473052-supplementary.pdf
